# Supplementary material for: Effects of Energy Drink Acute Assumption in Gastrointestinal Tract of Rats
Source: Nutrients. 2022 May 4;14(9):1928. doi: 10.3390/nu14091928 (PMC9105126; doi:10.3390/nu14091928)
Supplement: Supplementary file 1 [file nutrients-14-01928-s001.zip]

Archive with 1 entries (1 files):
- nutrients-1665446-supplementary.pdf
